# Supplementary material for: The intention of Dutch general practitioners to offer vaccination against pneumococcal disease, herpes zoster and pertussis to people aged 60 years and older
Source: BMC Geriatr. 2017 Jun 7;17:122. doi: 10.1186/s12877-017-0511-7 (PMC5463354; doi:10.1186/s12877-017-0511-7)
Supplement: Supplementary file 2 — All correlations between intention and attitude with items of the questionnaire. (XLSX 24 kb) [file 12877_2017_511_MOESM2_ESM.xlsx]

## Sheet: question.by.question
rank	variable.1	variable.2	correlation	p.value	bound.FDR
1	intention	attitude.extra.vaccination	0.655067289630142	6.22045e-77	0
2	intention	attitude	0.558924184896964	2.2384e-47	0
3	attitude.vaccination.outbreak	intention	0.508653020439136	2.01312e-35	0
4	fit.GP	intention	0.480684838044767	1.37244e-29	0
5	perceived.severity.flu	attitude	0.479045540777667	2.90376e-29	0
6	attitude.vaccination.outbreak	attitude	0.46162507790106	6.52787e-26	0
7	attitude.extra.vaccination	attitude	0.459364785057209	1.72057e-25	0
8	perceived.severity.pneumonia	intention	0.458809245372318	2.18092e-25	0
9	perceived.severity.herpeszoster	perceived.severity.pneumonia	0.45677544400312	5.17592e-25	0
10	attitude.vaccination.80	intention	0.449684440301469	1.00701e-23	0
11	perceived.severity.flu	perceived.severity.pneumonia	0.444624465139881	8.02574e-23	0
12	perceived.severity.herpeszoster	perceived.severity.pertussis	0.435286511139599	3.37848e-21	0
13	attitude.vaccination.80	attitude	0.424400592999561	2.28744e-19	0
14	perceived.severity.pneumonia	attitude.extra.vaccination	0.416651787598367	4.1907e-18	0
15	perceived.severity.herpeszoster	intention	0.414938078319308	7.89172e-18	0
16	attitude.vaccination.80	attitude.extra.vaccination	0.40314917163728	5.56646e-16	0
17	perceived.severity.pneumonia	attitude	0.402144186268341	7.93887e-16	0
18	attitude.vaccination.outbreak	attitude.extra.vaccination	0.401519584695947	9.89272e-16	0
19	selection.comorbidity	attitude.extra.vaccination	-0.400235753800336	1.55271e-15	0
20	fit.GP	difficult.organisation	-0.399370032649284	2.10196e-15	0
21	prevention.morbidity	intention	0.399212154087968	2.2211e-15	0
22	prevention.morbidity	attitude	0.395887304329908	7.04465e-15	0
23	perceived.severity.pneumonia	perceived.severity.pertussis	0.394546352230507	1.11796e-14	0
24	prevention	prevention.morbidity	0.393643037743109	1.52412e-14	0
25	perceived.severity.herpeszoster	attitude.extra.vaccination	0.393023842645207	1.88381e-14	0
26	perceived.severity.flu	perceived.severity.herpeszoster	0.392419920890353	2.31525e-14	0
27	attitude.vaccination.80	attitude.vaccination.outbreak	0.375914441994113	5.51426e-12	0
28	selection.comorbidity	intention	-0.370972224095788	2.67357e-11	0
29	attitude.vaccination.outbreak	selection.comorbidity	-0.369598825286677	4.1259e-11	0
30	perceived.severity.flu	intention	0.360047122845057	7.96318e-10	0
31	perceived.severity.herpeszoster	attitude	0.353049966963563	6.54021e-09	0
32	perceived.severity.pertussis	intention	0.347453316870141	3.39433e-08	0
33	prevention.morbidity	attitude.extra.vaccination	0.334575599575947	1.32539e-06	0
34	attitude.vaccination.80	perceived.severity.flu	0.333703239428497	1.68841e-06	0
35	attitude.vaccination.80	perceived.severity.pneumonia	0.332807239676505	2.16327e-06	0
36	prevention	attitude	0.33024300929954	4.37709e-06	0
37	attitude.vaccination.outbreak	perceived.severity.pneumonia	0.327062860484148	1.03936e-05	0
38	fit.GP	reimbursement	0.321555544227439	4.53702e-05	0
39	fit.GP	attitude.extra.vaccination	0.320001777334594	6.8385e-06	0
40	selection.comorbidity	attitude	-0.317992755107051	0.000115831	0
41	attitude.vaccination.80	fit.GP	0.316997447358199	0.000150164	0
42	attitude.vaccination.outbreak	perceived.severity.herpeszoster	0.315881217284271	0.000200679	0
43	prevention	intention	0.313841526002803	3.39825e-05	0
44	attitude.vaccination.80	perceived.severity.herpeszoster	0.311622974895508	0.000599879	0
45	attitude.vaccination.outbreak	perceived.severity.flu	0.311484545141425	0.000621433	0
46	one.moment	one.program	0.310491627100127	0.000800058	0
47	perceived.severity.flu	perceived.severity.pertussis	0.309284597895649	0.0010863	0
48	attitude.vaccination.outbreak	perceived.severity.pertussis	0.308616724289431	0.00128583	0
49	perceived.severity.pertussis	attitude.extra.vaccination	0.308595653927889	0.00129268	0
50	perceived.severity.flu	attitude.extra.vaccination	0.302542276609666	0.00584371	0
51	fit.GP	attitude	0.30177180582907	0.00706296	0
52	prevention.morbidity	perceived.severity.pneumonia	0.301189674541695	0.00814713	0
53	prevention.morbidity	attitude.vaccination.outbreak	0.299872437905401	0.0112414	0
54	prevention.morbidity	attitude.vaccination.80	0.298470482255974	0.000158067	0
55	fit.GP	perceived.severity.pneumonia	0.295685841242903	0.0309351	0
56	prevention	attitude.extra.vaccination	0.29048011777097	0.0106438	0
57	prevention.morbidity	perceived.severity.herpeszoster	0.288838618072862	0.156326	0
58	perceived.severity.pertussis	attitude	0.273589287440519	4.93436	0
59	prevention	perceived.severity.pneumonia	0.265708010776946	27.0448	0
60	reimbursement	one.program	0.262882304518887	49.1032	0
61	prevention.mortality	prevention.morbidity	-0.261044502517993	7.20981	0
62	attitude.vaccination.outbreak	fit.GP	0.260317054050819	83.8676	0
63	difficult.organisation	intention	-0.250938406615217	565.137	0
64	prevention	attitude.vaccination.80	0.250018495006537	67.8619	0
65	prevention	fit.GP	0.247085354644196	1210.31	0
66	attitude.vaccination.80	perceived.severity.pertussis	0.246374928770833	1390.81	0
67	prevention.morbidity	perceived.severity.pertussis	0.245440076941454	1668.88	0
68	perceived.severity.pneumonia	selection.comorbidity	-0.243846199919302	2273.15	0
69	prevention.morbidity	fit.GP	0.233910487320467	14857	0
70	prevention.morbidity	selection.comorbidity	-0.230846870885219	26060.6	0
71	prevention	attitude.vaccination.outbreak	0.229786909013699	31595.3	0
72	perceived.severity.flu	selection.comorbidity	-0.226198438503327	60220	0
73	prevention.morbidity	perceived.severity.flu	0.222332902865063	119196	0
74	perceived.severity.herpeszoster	selection.comorbidity	-0.222026999347768	125746	0
75	prevention	perceived.severity.flu	0.217613165302647	269775	0
76	fit.GP	perceived.severity.herpeszoster	0.206331850717788	1.76487e+06	0
77	outside.program	attitude.extra.vaccination	0.203446243519002	2.80631e+06	0
78	prevention.morbidity	one.program	0.203231556835281	2.90406e+06	0
79	fit.GP	perceived.severity.flu	0.198214493735704	6.39579e+06	0
80	outside.program	intention	0.196250873162455	8.66383e+06	0
81	difficult.organisation	attitude.extra.vaccination	-0.189253641011323	2.4922e+07	0
82	prevention	perceived.severity.herpeszoster	0.187619558990089	3.17188e+07	0
83	difficult.organisation	one.moment	0.187104274018665	3.42101e+07	0
84	prevention.morbidity	outside.program	0.185670040456899	4.21768e+07	0
85	one.program	attitude	0.177824419286372	1.28834e+08	0
86	fit.GP	outside.program	0.173050996074302	2.48258e+08	0
87	reimbursement	one.moment	0.17172022457767	2.97137e+06	0
88	attitude.vaccination.80	difficult.organisation	-0.171488593503824	3.06536e+07	0
89	reimbursement	intention	0.16383363884248	8.38298e+08	0
90	one.program	perceived.severity.flu	0.163034658253751	9.28708e+08	0
91	prevention.mortality	attitude.extra.vaccination	-0.159520603652595	1.44881e+08	0
92	perceived.severity.pertussis	selection.comorbidity	-0.156971869430436	1.98859e+09	0
93	attitude.vaccination.outbreak	one.program	0.150651589272082	4.26993e+09	0
94	one.program	intention	0.150010487317412	4.60636e+09	0
95	fit.GP	perceived.severity.pertussis	0.149061203813583	5.15089e+09	0
96	prevention	one.program	0.146888577952788	6.63501e+09	0
97	prevention	selection.comorbidity	-0.145911450585262	7.42672e+09	0
98	attitude.vaccination.outbreak	difficult.organisation	-0.142364936507568	0.000111146519640094	0
99	attitude.vaccination.80	outside.program	0.141120996499121	0.000127747802371631	0
100	reimbursement	perceived.severity.pneumonia	0.137179379898132	0.000197082966926513	0
101	difficult.organisation	attitude	-0.136236030341332	0.000218261993319868	0
102	prevention.mortality	selection.comorbidity	0.135041331021154	0.000248148482684261	0
103	reimbursement	attitude	0.133510557085999	0.000292051936600945	0.001
104	attitude.vaccination.80	selection.comorbidity	-0.132364250071351	0.000329573750000046	0.001
105	fit.GP	selection.comorbidity	-0.13076225587132	0.000389596666665277	0.001
106	prevention.morbidity	reimbursement	0.125348211425776	0.000676383779432354	0.001
107	prevention.mortality	perceived.severity.herpeszoster	-0.125258827226499	0.000682450627566524	0.001
108	attitude.vaccination.80	one.program	0.12303030314699	0.000851040220622265	0.001
109	reimbursement	attitude.extra.vaccination	0.122378971977469	0.000907150623329653	0.002
110	one.program	attitude.extra.vaccination	0.1206245623318	0.00107575203595857	0.002
111	one.program	perceived.severity.pneumonia	0.119213612965392	0.00123184591757688	0.002
112	outside.program	perceived.severity.flu	0.116993656499548	0.00152016010049705	0.003
113	outside.program	perceived.severity.herpeszoster	0.115797126451175	0.00170013607686309	0.003
114	prevention	perceived.severity.pertussis	0.115612101947578	0.00172965116722936	0.003
115	prevention	reimbursement	0.11522342207118	0.00179319056326854	0.003
116	attitude.vaccination.outbreak	outside.program	0.115028700506718	0.00182582123245809	0.003
117	outside.program	attitude	0.114102203434011	0.00198866784583744	0.003
118	attitude.vaccination.80	reimbursement	0.113585474575712	0.0020851681594508	0.003
119	prevention	difficult.organisation	-0.11301587330714	0.00219649548608324	0.004
120	use.health.benefit	attitude.vaccination.80	0.111324193559191	0.00255994637202768	0.004
121	reimbursement	perceived.severity.flu	0.106658957074204	0.00386439030599953	0.006
122	prevention.mortality	intention	-0.104213691245389	0.00476622224505655	0.007
123	fit.GP	one.program	0.0966549127908997	0.00887826134044352	0.014
124	use.health.benefit	fit.GP	0.0947508188238486	0.0103198949570707	0.016
125	outside.program	perceived.severity.pneumonia	0.0921859209331882	0.0125890208365881	0.019
126	difficult.organisation	perceived.severity.pneumonia	-0.0921827512440989	0.0125920781892257	0.019
127	prevention.mortality	difficult.organisation	0.0865931952944053	0.0191180581357921	0.029
128	prevention.mortality	outside.program	-0.0859351854933687	0.020053321815302	0.03
129	reimbursement	difficult.organisation	-0.0851908259227394	0.0211591276364475	0.031
130	one.program	perceived.severity.pertussis	0.0848919707314217	0.0216177979887272	0.032
131	prevention	outside.program	0.0830666396884765	0.0246110458325229	0.036
132	prevention.morbidity	use.health.benefit	0.0827805603085329	0.0251112622288113	0.036
133	outside.program	perceived.severity.pertussis	0.0787822987962111	0.0330755602392649	0.047
134	prevention.morbidity	difficult.organisation	-0.0778450618958012	0.0352274896030801	0.05
135	difficult.organisation	perceived.severity.pertussis	-0.0764075121958947	0.0387593786040401	0.055
136	use.health.benefit	outside.program	0.0753604539341698	0.0415170099541937	0.058
137	attitude.vaccination.outbreak	reimbursement	0.0737097729340969	0.0462002791999009	0.064
138	one.moment	attitude	0.0729528618380129	0.0484918664471301	0.067
139	prevention.mortality	one.moment	0.0697405128861735	0.059303525186525	0.081
140	one.moment	perceived.severity.flu	0.0681804579722745	0.0652342346597902	0.089
141	use.health.benefit	difficult.organisation	-0.0677247003876744	0.0670562211084265	0.09
142	use.health.benefit	attitude.vaccination.outbreak	0.067265411042053	0.0689344097592959	0.092
143	prevention.mortality	perceived.severity.pertussis	-0.0661080640762657	0.073859034803973	0.098
144	reimbursement	outside.program	0.0640967058731183	0.0830979910129889	0.11
145	difficult.organisation	outside.program	-0.0627926711900985	0.0895721046496183	0.117
146	difficult.organisation	perceived.severity.herpeszoster	-0.0627347544661978	0.0898687875429192	0.117
147	prevention	prevention.mortality	-0.0605070918030604	0.101891760464517	0.132
148	reimbursement	perceived.severity.herpeszoster	0.0586826191254749	0.112661886078342	0.145
149	one.program	perceived.severity.herpeszoster	0.0569746232631471	0.123537535470839	0.158
150	difficult.organisation	one.program	0.0560898015319994	0.12948451700037	0.164
151	one.moment	outside.program	-0.0555331776454629	0.133337831066209	0.168
152	reimbursement	perceived.severity.pertussis	0.0551199266562639	0.136255461861187	0.17
153	prevention.morbidity	one.moment	0.0548126375013512	0.138456679674985	0.172
154	difficult.organisation	selection.comorbidity	0.0531130551142532	0.15112822840925	0.186
155	use.health.benefit	selection.comorbidity	0.0522182897793831	0.158144273761173	0.194
156	prevention.mortality	use.health.benefit	0.0494692549621878	0.181240056608937	0.221
157	one.program	outside.program	0.0484617858084177	0.19030188073201	0.23
158	prevention	use.health.benefit	0.046635728930165	0.207567533750384	0.25
159	one.moment	intention	-0.0446431448699325	0.227671063720405	0.272
160	prevention.mortality	attitude.vaccination.80	-0.0443933217521916	0.230286077924736	0.273
161	one.moment	selection.comorbidity	0.043295773579762	0.242026937307292	0.286
162	prevention.mortality	reimbursement	-0.0393725081860843	0.28740351401352	0.337
163	use.health.benefit	perceived.severity.pertussis	0.0391630746355732	0.289977185378996	0.338
164	difficult.organisation	perceived.severity.flu	-0.0391122572226702	0.290603993557429	0.337
165	use.health.benefit	perceived.severity.flu	-0.0387204867475318	0.29546681950578	0.34
166	use.health.benefit	intention	0.038466147205508	0.298652741319685	0.342
167	outside.program	selection.comorbidity	-0.0369493342707732	0.318126577892149	0.362
168	prevention.mortality	fit.GP	-0.0341457650872416	0.356256935016786	0.403
169	use.health.benefit	attitude	0.0329084587484286	0.373963332990368	0.42
170	prevention.mortality	perceived.severity.pneumonia	-0.0312223232111318	0.398950251533523	0.446
171	one.moment	attitude.extra.vaccination	-0.0293778958442407	0.427401221358378	0.475
172	prevention.mortality	attitude	-0.0274109559114167	0.459003455766853	0.507
173	fit.GP	one.moment	0.0270466946568502	0.464996081760909	0.511
174	one.moment	perceived.severity.herpeszoster	0.0250145149596872	0.499212532101578	0.545
175	use.health.benefit	one.moment	0.0246928126150385	0.504748930676271	0.548
176	attitude.vaccination.80	one.moment	0.0239524356918588	0.517612260275862	0.559
177	use.health.benefit	one.program	0.021588654973935	0.559784532869451	0.601
178	prevention.mortality	one.program	0.0208003825683407	0.574208855825054	0.613
179	use.health.benefit	reimbursement	0.0158457907202446	0.668643863884352	0.71
180	reimbursement	selection.comorbidity	-0.0135338880004731	0.71469562650247	0.754
181	use.health.benefit	attitude.extra.vaccination	-0.013251903978628	0.720388328864587	0.756
182	attitude.vaccination.outbreak	one.moment	0.0120372143294199	0.745084167336836	0.778
183	prevention.mortality	attitude.vaccination.outbreak	-0.0114972276020336	0.756148914439381	0.785
184	one.moment	perceived.severity.pneumonia	0.0104100426306529	0.778576043916014	0.804
185	prevention	one.moment	0.0103353427865285	0.780124015084068	0.801
186	one.moment	perceived.severity.pertussis	-0.0101183411570388	0.784625757752378	0.801
187	prevention.mortality	perceived.severity.flu	0.00841918519314178	0.820112720908153	0.833
188	one.program	selection.comorbidity	0.00496796104324481	0.89325883013822	0.903
189	use.health.benefit	perceived.severity.herpeszoster	0.00460358559008492	0.901045996143948	0.906
190	use.health.benefit	perceived.severity.pneumonia	0.00222499867015716	0.952079459401381	0.952
